# Supplementary material for: New record of a phoretic flea associated with earwigs (Dermaptera, Arixeniidae) and a redescription of the bat flea Lagaropsylla signata (Siphonaptera, Ischnopsyllidae)
Source: Zookeys. 2017 Feb 17;(657):67–79. doi: 10.3897/zookeys.657.11095 (PMC5345370; doi:10.3897/zookeys.657.11095)
Supplement: XML Treatment for Arixenia esau [file zookeys.657.11095-treatment2.xml]

<!DOCTYPE tp:taxon-treatment
  PUBLIC "-//TaxonX//DTD Taxonomic Treatment Publishing DTD v0 20100105//EN" "tax-treatment-NSO.dtd">
<tp:taxon-treatment xmlns:tp="http://www.plazi.org/taxpub"><tp:treatment-meta><kwd-group><label>Taxon classification</label><kwd><named-content content-type="kingdom">Animalia</named-content></kwd><kwd><named-content content-type="order">Siphonaptera</named-content></kwd><kwd><named-content content-type="family">Ischnopsyllidae</named-content></kwd></kwd-group><mixed-citation publication-type="journal"><person-group><name><surname>Hastriter</surname><given-names>Michael W.</given-names></name><name><surname>Miller</surname><given-names>Kelly B.</given-names></name><name><surname>Svenson</surname><given-names>Gavin J.</given-names></name><name><surname>Martin</surname><given-names>Gavin J.</given-names></name><name><surname>Whiting</surname><given-names>Michael F.</given-names></name></person-group><article-title>New record of a phoretic flea associated with earwigs (<tp:taxon-name><tp:taxon-name-part taxon-name-part-type="order">Dermaptera</tp:taxon-name-part></tp:taxon-name>, <tp:taxon-name><tp:taxon-name-part taxon-name-part-type="family">Arixeniidae</tp:taxon-name-part></tp:taxon-name>) and a redescription of the bat flea <italic><tp:taxon-name><tp:taxon-name-part taxon-name-part-type="genus">Lagaropsylla</tp:taxon-name-part> <tp:taxon-name-part taxon-name-part-type="species">signata</tp:taxon-name-part></tp:taxon-name></italic> (<tp:taxon-name><tp:taxon-name-part taxon-name-part-type="order">Siphonaptera</tp:taxon-name-part></tp:taxon-name>, <tp:taxon-name><tp:taxon-name-part taxon-name-part-type="family">Ischnopsyllidae</tp:taxon-name-part></tp:taxon-name>)</article-title><source>Zookeys</source><day>17</day><month>2</month><year>2017</year><volume>2017</volume><issue>657</issue><fpage>67</fpage><lpage>79</lpage><pub-id pub-id-type="doi">10.3897/zookeys.657.11095</pub-id></mixed-citation></tp:treatment-meta><tp:nomenclature><tp:taxon-name>
                  <tp:taxon-name-part taxon-name-part-type="genus">Arixenia</tp:taxon-name-part>
                  <tp:taxon-name-part taxon-name-part-type="species">esau</tp:taxon-name-part>
                </tp:taxon-name><tp:taxon-authority>Jordan, 1909</tp:taxon-authority><xref ref-type="fig" rid="F4">Figs 10–11</xref><xref ref-type="fig" rid="F5">, 12</xref></tp:nomenclature><!--PageBreak--><tp:treatment-sec sec-type="notes" id="SECID0EGOAE"><title>Note.</title><p>
              <italic><tp:taxon-name><tp:taxon-name-part taxon-name-part-type="genus">Arixenia</tp:taxon-name-part> <tp:taxon-name-part taxon-name-part-type="species">esau</tp:taxon-name-part></tp:taxon-name></italic> is a robustly built, highly mobile earwig capable of transporting many fleas for significant distances (Fig. <xref ref-type="fig" rid="F4">10</xref>). Numerous specimens of <italic><tp:taxon-name><tp:taxon-name-part taxon-name-part-type="genus">Lagaropsylla</tp:taxon-name-part> <tp:taxon-name-part taxon-name-part-type="species">signata</tp:taxon-name-part></tp:taxon-name></italic> were observed clinging to the hairs of <italic><tp:taxon-name><tp:taxon-name-part taxon-name-part-type="genus">Arixenia</tp:taxon-name-part> <tp:taxon-name-part taxon-name-part-type="species">esau</tp:taxon-name-part></tp:taxon-name></italic>. Two such observations were photographed <!--PageBreak-->with the fleas in situ (Figs <xref ref-type="fig" rid="F4">11</xref>–<xref ref-type="fig" rid="F5">12</xref>). The flea (Fig. <xref ref-type="fig" rid="F5">12</xref>) is grasping setae with five of its six tarsal claws (arrows). It was physically difficult to dislodge the fleas from <italic><tp:taxon-name><tp:taxon-name-part taxon-name-part-type="genus">Arixenia</tp:taxon-name-part> <tp:taxon-name-part taxon-name-part-type="species">esau</tp:taxon-name-part></tp:taxon-name></italic> whose body and legs are somewhat densely covered with fine long setae (Figs <xref ref-type="fig" rid="F4">11</xref>–<xref ref-type="fig" rid="F5">12</xref>).</p><fig id="F4" position="float" orientation="portrait"><label>Figure 10–11.</label><caption><p>
          <bold>10</bold> <italic><tp:taxon-name><tp:taxon-name-part taxon-name-part-type="genus">Arixenia</tp:taxon-name-part> <tp:taxon-name-part taxon-name-part-type="species">esau</tp:taxon-name-part></tp:taxon-name></italic>, female dorsal habitus, thought to be penultimate instar <bold>11</bold> Female <italic><tp:taxon-name><tp:taxon-name-part taxon-name-part-type="genus">Lagaropsylla</tp:taxon-name-part> <tp:taxon-name-part taxon-name-part-type="species">signata</tp:taxon-name-part></tp:taxon-name></italic> attached to leg of female <italic><tp:taxon-name><tp:taxon-name-part taxon-name-part-type="genus">Arixenia</tp:taxon-name-part> <tp:taxon-name-part taxon-name-part-type="species">esau</tp:taxon-name-part></tp:taxon-name></italic>. Scale bars: 10.0 mm (<bold>10</bold>); 1.0 mm (<bold>11</bold>).</p></caption><graphic xmlns:xlink="http://www.w3.org/1999/xlink" xlink:href="zookeys-657-067-g004.jpg" position="float" orientation="portrait" xlink:type="simple" id="oo_122972.jpg"/></fig><fig id="F5" position="float" orientation="portrait"><label>Figure 12.</label><caption><p>Male <italic><tp:taxon-name><tp:taxon-name-part taxon-name-part-type="genus">Lagaropsylla</tp:taxon-name-part> <tp:taxon-name-part taxon-name-part-type="species">signata</tp:taxon-name-part></tp:taxon-name></italic> attached to hairs of hind femur and abdomen of female <italic><tp:taxon-name><tp:taxon-name-part taxon-name-part-type="genus">Arixenia</tp:taxon-name-part> <tp:taxon-name-part taxon-name-part-type="species">esau</tp:taxon-name-part></tp:taxon-name></italic> (arrow indicate five points of attachment). Scale bar: 1.0 mm.</p></caption><graphic xmlns:xlink="http://www.w3.org/1999/xlink" xlink:href="zookeys-657-067-g005.jpg" position="float" orientation="portrait" xlink:type="simple" id="oo_122973.jpg"/></fig><!--PageBreak--></tp:treatment-sec><tp:treatment-sec sec-type="material" id="SECID0EMTAE"><title>Material examined.</title><p>
              <italic><tp:taxon-name><tp:taxon-name-part taxon-name-part-type="genus">Arixenia</tp:taxon-name-part> <tp:taxon-name-part taxon-name-part-type="species">esau</tp:taxon-name-part></tp:taxon-name></italic>, Deer Cave, 162 m, Gunung Mulu National Park, <named-content xmlns:xlink="http://www.w3.org/1999/xlink" content-type="dwc:verbatimCoordinates" xlink:type="simple"><named-content content-type="geo-json" specific-use="{&#34;type&#34;:&#34;Point&#34;,&#34;coordinates&#34;:[114.823333,4.021667]}" id="NCID0EAUAE" xlink:type="simple">04°01'18"N, 114°49'24"E</named-content></named-content>, Sarawak, Malaysia, 16 X 2006, KBM, (20 adult ♂, 45 adult ♀, 34 nymphs). <italic><tp:taxon-name><tp:taxon-name-part taxon-name-part-type="genus">Arixenia</tp:taxon-name-part> <tp:taxon-name-part taxon-name-part-type="species">esau</tp:taxon-name-part></tp:taxon-name></italic>, Headquarters, 23 m, Gunung Mulu National Park, <named-content xmlns:xlink="http://www.w3.org/1999/xlink" content-type="dwc:verbatimCoordinates" xlink:type="simple"><named-content content-type="geo-json" specific-use="{&#34;type&#34;:&#34;Point&#34;,&#34;coordinates&#34;:[114.813778,4.042444]}" id="NCID0ETUAE" xlink:type="simple">04°02'32.8"N, 114°48'49.6"E</named-content></named-content>, Sarawak Malaysia, 14–16, 21–25 I 2009, GJS, (2 adult ♂, 2 adult ♀, 5 nymphs).</p></tp:treatment-sec></tp:taxon-treatment>
